# Supplementary material for: Comparative Study on Production Performance of Different Oat (Avena sativa) Varieties and Soil Physicochemical Properties in Qaidam Basin
Source: Plants (Basel). 2025 Jun 28;14(13):1978. doi: 10.3390/plants14131978 (PMC12252256; doi:10.3390/plants14131978)
Supplement: Supplementary file 1 [file plants-14-01978-s001.zip]

Archive with 1 entries (1 files):
- plants-3700390-supplementary.pdf
